# Supplementary material for: Integrating genome size variation, ISSR-derived genetic structure, and phenotypical traits from the Southern Peruvian Andean maize (Zea mays L.) race Cabanita
Source: Front Plant Sci. 2026 Jun 26;17:1798629. doi: 10.3389/fpls.2026.1798629 (PMC13350064; doi:10.3389/fpls.2026.1798629)
Supplement: Supplementary file 1 [file Table1.xlsx]

## Sheet: Data
Supplementary Data 1: Genome size and phenotypical traits in 48 Cabanita maize accessions
							KERNEL TRAITS							EAR TRAITS										PHENOLIC COMPOUNDS (mg/100 g dried weight)								CAROTENOIDS (µg/g dried weight)
N°	Province	Distric	Location	Accession codes	Genetic groups	Genome size (2C DNA) (pg)	Luminosity*	Parameter a*	Parameter b*	Weight (g)	Length (mm)	Width (mm)	Thickness (mm)	Lenght (cm)	Tip diameter (cm)	Center diameter (cm)	Base diameter (cm)	Pith diameter (cm)	Rachis diameter (cm)	Corncob diameter (cm)	Number of rows	Number of kernels per row	Weight (g)	Total Anthocyanins	Free-p-coumaric acid	Bound-p-coumaric acid	Free-p-coumaric acid derivatives	Free ferulic acid	Bound-ferulic acid	Free ferulic acid derivatives	Bound ferulic acid derivatives	Lutein	Lutein isomers	Zeaxanthin
1	CAYLLOMA	Cabanaconde	CUSQUI	M24	2.c	5.38557	55.28	10.784	14.704	0.508385	17.55	8.4875	5.5125	11.35	2.5125	6.3375	4.6	0.925	1.95	2.8875	16.5	18.75	195.675	1.98885	0.325526	8.77281	4.72996	0.540217	130.22	1.39346	16.1281	0	0	0
2	CAYLLOMA	Cabanaconde	CUSQUI	M25	2.c	5.43562	47.928	11.426	11.24	0.403323	15.48	7.82	5.33	8.82	2.98333	5.83	4.4	1.175	2.25	3.0375	19	16.6	128.305	4.46436	0.372997	13.6807	5.23053	0.932109	161.117	1.97154	20.2332	0	0	0
3	CAYLLOMA	Cabanaconde	CUSQUI	M26	2.b	5.34904	53.178	14.09	14.776	0.537964	16.6167	6.525	5.5	11.9333	1.46667	5.68333	4.4	0.866667	1.7	2.46667	16.3333	22.6667	169.343	1.04471	0.267582	14.5009	3.77013	0.653809	187.648	1.91304	16.4694	0	0	0
4	CAYLLOMA	Cabanaconde	CUSQUI	M27	2.a	5.34939	53.078	13.84	11.232	0.31303	15.1167	8.05267	5.5	11.5833	2.23333	6.01667	4.1	1.2	2.21667	3.1	18.6667	19	145.17	3.7448	0.29918	8.96899	4.02179	0.744969	131.472	2.60157	13.2556	0	0	0
5	CAYLLOMA	Cabanaconde	CUSQUI	M28	2.a	5.30534	79.26	-0.362	25.296	0.445388	16.275	8.2375	5.375	10.95	2.4	6.05	4.525	0.95	1.8525	2.75	17.75	21	147.717	0	0.381614	8.91997	6.64833	0.555346	108.086	2.33133	10.5718	0	0	0
6	CAYLLOMA	Cabanaconde	CUSQUI	M29	2.b	5.30953	79.564	-0.322	24.522	0.396382	15.925	8.0875	5.1125	8.425	3.225	5.7625	2.8	0.6	1.45	2.3	18.75	17	118.113	0	0.303361	11.3622	3.61731	0.534527	138.711	1.13606	19.7229	0	0.182074	0
7	CAYLLOMA	Cabanaconde	CUSQUI	M30	2.a	5.33716	79.558	-0.338	24.946	0.486547	13.9143	8.65833	5.91667	9.33333	2.41667	5.95	4.43333	1.23333	2.3	3.25833	18.1667	17.5	144.633	0	0.240558	14.8625	4.13579	0.488736	205.146	1.92285	19.6635	0	0.105332	0
8	CAYLLOMA	Cabanaconde	CUSQUI	M31	2.b	5.29456	77.826	0.712	23.12	0.434515	15.2667	8.73333	5.3	10.8083	2.5	5.65833	3.8	1.05833	1.86667	2.8	17.3333	20.1667	133.815	0	0.363634	11.7225	5.33811	0.637651	195.043	1.40753	20.4612	0	0.116152	0
9	CAYLLOMA	Cabanaconde	OCOLLINA	M43	1.c	5.47341	53.01	11.006	43.472	0.500037	17.88	8.53	5.43	10.46	2.4	6.08	4.2	0.94	2.01	2.9	17.6	19.4	157.71	0	0.42838	11.7583	6.3808	0.589523	122.202	2.04124	15.32	0.739405	0.19618	0.231656
10	CAYLLOMA	Cabanaconde	OCOLLINA	M42	1.c	5.48288	56.494	15.982	36.896	0.546418	17.75	8.85	5.9	9.925	2.675	6.15	4.775	1.3	1.75	2.7	16.75	16.5	141.91	0	0.513528	11.6518	7.00127	0.560679	124.477	4.1809	18.3138	1.78531	0.388865	0.422132
11	CAYLLOMA	Cabanaconde	OCOLLINA	M44	1.b	5.31831	52.83	17.548	35.722	0.460149	16.85	8.025	5.15	10.55	1.975	5.425	4.3	1.1125	1.825	2.7125	16.5	18.25	154.652	0	0.421798	4.07094	5.42715	0.713895	45.7552	3.88147	6.49301	1.80191	0.33195	0.345095
12	CAYLLOMA	Cabanaconde	OCOLLINA	M45	1.b	5.37312	57.334	15.118	42.448	0.521533	17.6875	8.65	5.2875	11.35	2.5	5.875	4.775	0.95	2.075	2.625	17	21	166.325	0	0.502706	14.3694	6.49248	0.59611	99.4045	3.52855	19.9252	1.12514	0	0.431775
13	CAYLLOMA	Cabanaconde	AUQUI	M36	2.c	5.30593	80.046	-0.68	24.014	0.400442	16.8875	7.25	4.75	10.6	2.9	5.86	3.92	1.3	2.35	3.18	19.4	20	140.266	0	0.262938	12.9528	3.67212	0.600199	198.43	1.11241	20.4292	0	0	0
14	CAYLLOMA	Cabanaconde	AUQUI	M37	1.b	5.26283	62.168	1.806	23.318	0.437365	17.6375	8.125	5.05	11.225	3.5125	6.45	4.375	1.6	2.7875	3.875	20.75	20.5	195.382	0	0.292035	10.6986	3.63132	0.739303	147.422	1.71394	15.6679	0	0	0
15	CAYLLOMA	Cabanaconde	AUQUI	M38	4	5.4367	78.698	-0.184	24.41	0.46332	16.375	8.575	5.3	11.1667	2.31667	5.78333	4.39167	1.225	2.00833	2.875	16.5	21	152.537	0	0.234263	10.9255	3.29801	0.298816	166.305	1.09293	18.1609	0	0	0
16	CAYLLOMA	Cabanaconde	AUQUI	M40	1.a	5.50096	46.148	15.92	10.258	0.419237	14.8667	8.51667	5.1	10.8	2.7	5.53333	3.73333	0.933333	1.95	2.75	16	19.6667	132.957	4.58847	0.234259	6.15584	3.7913	0.529145	93.5941	1.32624	11.9552	0	0	0
17	CAYLLOMA	Cabanaconde	AUQUI	M41	1.a	5.53121	57.566	12.938	14.806	0.430524	16.2833	7.85	5.48333	10.9667	2.46667	5.83333	4.53333	1.5	2.48333	3.58333	17.3333	19	159.85	1.15886	0.239448	13.1901	3.73382	0.588501	177.162	1.03814	21.9733	0	0	0
18	CAYLLOMA	Cabanaconde	AUQUI	M39	1.b	5.36216	53.15	12.866	12.368	0.489053	16.8167	8.65	5.18333	11	3.1	6.1	4.53333	1.1	2.26667	3.16667	17.6667	20	170.497	2.79697	0.254989	16.3414	3.59235	0.842966	147.579	1.9161	15.1456	0	0	0
19	CAYLLOMA	Cabanaconde	LIGUAY	M32	1.c	5.37737	78.4	0.244	25.272	0.502039	17.8667	8.96667	5.25	11.9333	2.7	6.26667	4.56667	1.1	2.13333	2.9	16.6667	20.3333	165.987	0	0.310514	12.538	4.40766	0.331044	154.672	1.53435	17.3158	0	0.0735654	0
20	CAYLLOMA	Cabanaconde	LIGUAY	M33	1.c	5.3583	79.722	-0.404	23.24	0.411783	15.7167	7.75	5.7	9.66667	2.76667	5.56667	4.16667	0.9	1.96667	2.5	17	17.6667	121.843	0	0.295473	5.04483	4.43276	0.503072	106.139	1.57467	10.929	0	0.179833	0
21	CAYLLOMA	Cabanaconde	LIGUAY	M34	2.c	5.26713	79.436	-0.494	23.216	0.405367	15.7333	7.75	5.1	11.1667	2.9	5.63333	4.33333	1.1	1.9	2.56667	17.3333	18.3333	129.247	0	0.45754	14.154	4.94563	0.498173	144.366	1.77265	17.9744	0	0.105577	0
22	CAYLLOMA	Cabanaconde	LIGUAY	M35	2.a	5.37545	77.926	0.44	24.352	0.392883	16.5167	7.75	5.13333	9.53333	2.7	5.93333	4.56667	1.06667	2	2.73333	17.6667	16.6667	120.937	0	0.352935	10.5431	5.25872	0.638309	200.584	1.64449	18.9276	0	0.133703	0
23	CAYLLOMA	Cabanaconde	HUANCCE	M46	1.b	5.34118	78.07	0.604	25.892	0.475177	17.9071	7.92143	5.37143	11.9357	2.25714	6.15	4.58571	1.31429	2.36429	3.52857	19.5714	21.8571	190.294	0.0581437	0.548372	11.7901	6.63817	0.552427	170.606	3.88147	18.2805	0.0155983	0.105218	0.00957188
24	CAYLLOMA	Cabanaconde	HUANCCE	M47	1.c	5.3034	72.246	2.83	29.86	0.489772	16.9667	8.13333	5.41667	11.8583	2.33333	6.09167	4.71667	1.30833	2.3	3.1	19.6667	20.6667	182.895	0.460109	0.407257	17.6156	5.44826	0.649828	183.775	3.52855	21.7825	0.139856	0.118988	0.0730663
25	CAYLLOMA	Cabanaconde	HUANCCE	M48	4	5.28959	67.444	7.754	30.666	0.469217	15.575	8.335	5.61389	13.375	2.1125	5.5625	4.3	1.1	2.05	2.625	16.5	21	160.085	0.197557	0.460639	10.9173	6.01747	0.634942	128.825	2.48501	19.0989	0.139856	0.0175931	1.0964
26	CASTILLA	Andahua	HUANCARANI	M21	6	5.37126	70.838	4.908	24.944	0.383795	14.7	9	5.525	10.15	2.15	4.8	3.75	0.975	1.85	2.7	15	18	87.71	0.0626758	0.353444	14.1539	4.0996	0.509562	149.065	2.78231	28.0406	0	0	0
27	CASTILLA	Andahua	HUANCARANI	M23	2.c	5.4793	77.814	0.268	25.56	0.50148	15.8667	9.73333	6.55	10.3	2.23333	5.2	4.63333	0.883333	1.8	2.56667	13	16	101.547	0.121379	0.392242	10.2518	4.73614	0.782922	156.005	3.56526	15.1491	0	0	0
28	CASTILLA	Andahua	HUANCARANI	M22	6	5.40429	78.644	-0.184	24.448	0.468818	15.44	8.49	5.93	10.56	2.24	4.82	3.98	0.79	1.63	2.45	14	17.4	104.566	0.204018	0.270789	17.528	4.44902	0.654952	225.961	2.961	28.693	0	0	0
29	CASTILLA	Andahua	AJOCHA	M13	5.b	5.5657	78.004	0.128	26.038	0.381487	14.5667	7.66667	5.63333	8.16667	2.96667	5.43333	4.33333	1.23333	2.16667	3.2	17.6667	15.3333	81.0667	0	0.565491	20.6434	6.78432	0.704417	226.305	4.17816	23.8179	0.0588003	0.119373	0.0439199
30	CASTILLA	Andahua	AJOCHA	M14	5.b	5.46562	66.34	7.192	34.076	0.283495	14.2	7.15	5.25	7.95	3.65	5.45	4.05	1.05	2.2	3.05	20	13.5	79.37	0	1.21477	18.4522	8.88807	0.758315	177.588	8.18021	21.7285	0.341528	0.434788	0.560627
31	CASTILLA	Andahua	AJOCHA	M15	5.b	5.5425	62.462	11.126	34.368	0.297963	18	7.71667	5.6	8.1	2.56667	4.86667	3.93333	0.9	1.96667	2.73333	16.3333	15.6667	67.1567	0	0.510972	13.7724	5.93164	0.561974	140.704	5.96142	19.2759	0.266206	0.230659	0.143579
32	CASTILLA	Andahua	AJOCHA	M16	5.c	5.51196	69.71	4.296	31.812	0.202223	12.2833	7.23333	4.9	8.16667	2.76667	4.8	4.06667	0.766667	1.78333	2.83333	18.6667	15.3333	50.1567	0	1.13458	24.6616	11.2131	0.599295	211.529	5.08653	25.9419	0.283457	0.671675	0.237146
33	CASTILLA	Ayo	SUBNA	M7	5.a	5.32906	76.498	0.988	23.034	0.58909	16.4889	9.7	5.7375	10.175	2.65	5.65	4.95	0.85	1.975	2.6	14.5	18	149.678	0	0.891249	10.8757	8.56014	0.888881	186.471	3.69597	21.5943	0	0	0
34	CASTILLA	Ayo	SUBNA	M8	5.c	5.30111	79.112	0.052	22.274	0.48714	16.25	8.58333	5.5	8.23333	2.76667	5.56667	4.06667	0.55	1.26667	1.93333	13.6667	16.3333	91.23	0	0.802461	9.08494	7.36137	0.881031	203.356	3.64427	24.0964	0	0	0
35	CASTILLA	Ayo	SUBNA	M9	5.c	5.53496	76.376	0.226	23.972	0.502857	20.15	8.96667	5.28333	9.26667	2.3	5.5	4.7	0.666667	1.56667	2.2	15.3333	17.3333	125.48	0	0.713389	12.2188	6.57817	0.674582	186.124	2.46494	20.2513	0	0	0
36	CASTILLA	Ayo	SUBNA	M11	5.c	5.3563	66.45	6.732	17.826	0.576947	16.1667	9.86667	6.5	8.53333	3	5.25	4.26667	0.6	1.76667	2.4	14	13.3333	99.4133	0.930283	0.533154	19.6981	7.74863	0.76786	233.304	1.97958	17.7708	0.0600255	0.0517579	0.0168174
37	CASTILLA	Ayo	SUBNA	M12	5.b	5.42159	57.676	15.044	26.518	0.625713	19.3333	9.38333	6.08333	9.03333	3	5.78333	4.3	0.633333	1.6	2.46667	15.3333	15.6667	132.26	0.0900406	0.731256	15.0273	7.70664	0.952094	158.683	3.60045	16.1558	0.304831	0.174608	0.107952
38	CASTILLA	Ayo	SUBNA	M10	5.c	5.37727	57.152	11.172	14.756	0.467144	14.425	7.475	4.275	10.2333	2.93333	5.4	3.96667	0.833333	1.83333	2.33333	13	17	145.263	1.81305	0.482123	12.5789	6.69898	0.703669	173.656	2.94186	22.1856	0.103078	0.103078	0.0097747
39	CASTILLA	Chachas	PULLUGUAYA	M1	6	5.38753	77.696	0.11	21.624	0.574103	16.6167	9.71667	6.16667	9.7	3.13333	5.3	4.1	0.533333	1.45	2.03333	13.6667	16	110.4	0	0.266985	10.5617	3.4891	0.586745	210.083	3.22549	30.1205	0.200792	0.115811	0
40	CASTILLA	Chachas	PULLUGUAYA	M3	5.a	5.32317	77.85	0.26	22.478	0.632378	17.725	9.9	5.5625	11.325	3.1	5.9	4.825	0.975	1.8	2.45	16.5	18.75	167.805	0	0.289039	14.7982	4.45315	0.640401	209.24	2.40928	26.8135	0	0.118268	0
41	CASTILLA	Chachas	PULLUGUAYA	M2	3	5.42439	78.284	0.1	22.096	0.55527	16.4333	9.1	6.2	11.0333	2.33333	5.3	4.33333	0.733333	1.43333	2.4	14	18	139.84	0	0.282429	8.401	4.12463	0.574501	166.016	1.88534	27.7124	0	0.0788525	0
42	CASTILLA	Chachas	PULLUGUAYA	M6	5.a	5.32363	54.824	1.142	9.612	0.652193	16.9667	10.6833	5.7	10.7	2.51667	5.68333	3.85	0.816667	1.76667	2.38333	13.3333	20.6667	154.017	4.91033	0.280444	9.02273	4.62864	0.583938	161.148	1.12068	25.2769	0.0640204	0.0646228	0.0143969
43	CASTILLA	Chachas	PULLUGUAYA	M4	3	5.30268	60.976	0.646	13.444	0.560497	16.775	9.05	5.6	11.2	2.875	5.975	5	0.875	1.9	2.725	16.25	18.25	169.78	5.37922	0.295068	12.3299	4.9511	0.657376	159.862	1.48045	26.1127	0.0336359	0	0.0147601
44	CASTILLA	Chachas	PULLUGUAYA	M5	3	5.31456	60.198	0.236	11.212	0.68314	17	10.25	5.93333	12.2833	4.06667	5.85	3.66667	0.866667	1.9	2.6	14.3333	21	186.46	5.71245	0.267474	11.5789	3.13544	0.624735	170.613	1.42983	28.733	0.0412551	0.0247337	0.0169041
45	CASTILLA	Chachas	ALLEACHAYA	M17	5.c	5.69117	58.034	11.766	16.332	0.663317	16.4667	9.96667	6.33333	10.9667	2.83333	5.56667	4.16667	0.833333	1.81667	2.6	12.6667	17.3333	144.21	0.814793	0.334776	11.4186	5.04492	0.715816	164.818	3.68878	18.6073	0	0	0
46	CASTILLA	Chachas	ALLEACHAYA	M18	5.a	5.78204	67.496	7.508	18.252	0.540667	15.11	9.67667	6.08667	10.0333	2.73333	5.36667	4.33333	0.833333	1.8	2.5	13.3333	15.6667	118.32	0.327648	0.306605	14.3515	4.47914	0.58009	165.684	2.58334	22.7728	0	0	0
47	CASTILLA	Chachas	ALLEACHAYA	M19	6	5.58981	59.974	10.424	14.63	0.46692	16.3	8.66667	5.88333	10.5667	2.53333	5.5	4.53333	0.8	1.53333	2.26667	14.6667	16.6667	135.613	1.31869	0.31615	15.7192	4.9315	0.805053	223.862	3.77566	26.9834	0	0	0
48	CASTILLA	Chachas	ALLEACHAYA	M20	6	5.52089	53.874	13.09	13.244	0.563377	15.75	9.25	6.15	10.5333	2.73333	5.7	4.36667	0.916667	1.86667	2.56667	14.6667	16.6667	141.517	1.23892	0.383973	13.8083	5.37821	0.706216	215.102	3.48273	25.9512	0	0	0
