# Supplementary material for: Integrating genome size variation, ISSR-derived genetic structure, and phenotypical traits from the Southern Peruvian Andean maize (Zea mays L.) race Cabanita
Source: Front Plant Sci. 2026 Jun 26;17:1798629. doi: 10.3389/fpls.2026.1798629 (PMC13350064; doi:10.3389/fpls.2026.1798629)
Supplement: Supplementary file 4 [file Table4.xlsx]

## Sheet: Sheet1
	Supplementary Data 3. Assessment of the coefficient of variation (CV) in 2C DNA estimation instrument performance. Coefficient of Variation (CV) as system performance estimators (cv: < 3% excelente and cv: 3-5% = aceptable)														554	368
Sample		% CV		Sample		% CV		Sample		% CV		Sample		% CV
M1	Maize	2.43		M13	Maize	2.58		M25	Maize	2.97		M37	Maize	2.68
	Internal standard1	1.71			Internal standard1	2.01			Internal standard1	2.17			Internal standard1	2.64
M2	Maize	3.04		M14	Maize	4		M26	Maize	2.86		M38	Maize	2.81
	Internal standard1	1.9			Internal standard1	2.71			Internal standard1	2.14			Internal standard1	3.02
M3	Maize	2.34		M15	Maize	2.16		M27	Maize	2.41		M39	Maize	2.97
	Internal standard1	1.68			Internal standard1	2.1			Internal standard1	2.98			Internal standard1	2.8
M4	Maize	2.57		M16	Maize	2.49		M28	Maize	3.76		M40	Maize	2.71
	Internal standard1	1.89			Internal standard1	2.31			Internal standard1	2.97			Internal standard1	1.66
M5	Maize	3.59		M17	Maize	2.81		M29	Maize	3.3		M41	Maize	2.77
	Internal standard1	2.46			Internal standard1	2.35			Internal standard1	2.39			Internal standard1	1.81
M6	Maize	2.98		M18	Maize	4.73		M30	Maize	3.63		M42	Maize	2.44
	Internal standard1	2.5			Internal standard1	1.94			Internal standard1	2.43			Internal standard1	1.67
M7	Maize	2.67		M19	Maize	4.91		M31	Maize	2.68		M43	Maize	4.52
	Internal standard1	2.21			Internal standard1	2.29			Internal standard1	3.87			Internal standard1	2.15
M8	Maize	2.42		M20	Maize	2.82		M32	Maize	3.51		M44	Maize	3.2
	Internal standard1	1.99			Internal standard1	2.33			Internal standard1	3.91			Internal standard1	2.31
M9	Maize	3.02		M21	Maize	2.9		M33	Maize	2.07		M45	Maize	2.64
	Internal standard1	1.95			Internal standard1	3.34			Internal standard1	2.84			Internal standard1	2.07
M10	Maize	3		M22	Maize	4.06		M34	Maize	3.35		M46	Maize	3.12
	Internal standard1	2.63			Internal standard1	2.51			Internal standard1	4.34			Internal standard1	2.17
M11	Maize	2.58		M23	Maize	4.11		M35	Maize	3.31		M47	Maize	3.17
	Internal standard1	1.63			Internal standard1	2.48			Internal standard1	2.94			Internal standard1	1.58
M12	Maize	2.17		M24	Maize	3.87		M36	Maize	2.99		M48	Maize	3.14
	Internal standard1	2.07			Internal standard1	2.52			Internal standard1	2.32			Internal standard1	1.93
	1Pisum sativum cv. citrad (9.09 pg)
